# Supplementary material for: FARCI: Fast and Robust Connectome Inference
Source: Brain Sci. 2021 Nov 24;11(12):1556. doi: 10.3390/brainsci11121556 (PMC8699247; doi:10.3390/brainsci11121556)
Supplement: Supplementary file 1 [file brainsci-11-01556-s001.zip]

Archive with 1 entries (1 files):
- brainsci-1313151-supplementary.pdf
